# Supplementary material for: Cathepsin C Regulates Cytokine-Induced Apoptosis in β-Cell Model Systems
Source: Genes (Basel). 2021 Oct 25;12(11):1694. doi: 10.3390/genes12111694 (PMC8622156; doi:10.3390/genes12111694)
Supplement: Supplementary file 1 [file genes-12-01694-s001.zip]

Archive with 3 entries (3 files):
- Supplementary Figure S1, S2, S3.pdf
- Supplementary Figure S4 and S5.pdf
- Supplementary Table S1.pdf
